# Supplementary material for: Association between Loss of Immune Checkpoint Programmed Cell Death Protein 1 and Active ANCA-Associated Renal Vasculitis
Source: Int J Mol Sci. 2023 Feb 3;24(3):2975. doi: 10.3390/ijms24032975 (PMC9918235; doi:10.3390/ijms24032975)
Supplement: Supplementary file 1 [file ijms-24-02975-s001.zip]

Archive with 1 entries (1 files):
- ANCA PD-1_Supplement.pdf
